# Supplementary material for: Ocular Manifestations of Takayasu’s Arteritis—A Case-Based Systematic Review and Meta-Analysis
Source: J Clin Med. 2023 May 29;12(11):3745. doi: 10.3390/jcm12113745 (PMC10253919; doi:10.3390/jcm12113745)
Supplement: Supplementary file 1 [file jcm-12-03745-s001.zip]

Archive with 1 entries (1 files):
- jcm-2326701-supplementary.pdf
